# Supplementary material for: BDNF and the maturation of posttranscriptional regulatory networks in human SH-SY5Y neuroblast differentiation
Source: Front Cell Neurosci. 2014 Oct 15;8:325. doi: 10.3389/fncel.2014.00325 (PMC4197648; doi:10.3389/fncel.2014.00325)
Supplement: Supplementary file 2 [file DataSheet1.XLSX]

## Sheet: Gx Green IPA Core Analysis.txt
Category	Diseases or Functions Annotation	p-Value	# Molecules	Molecules
Cell-To-Cell Signaling and Interaction	neurotransmission	1.97e-07	7	APP,GRIK2,KCNMB4,PCDHB10,PCDHB14,PCDHB5,PSEN1
Nervous System Development and Function	neurotransmission	1.97e-07	7	APP,GRIK2,KCNMB4,PCDHB10,PCDHB14,PCDHB5,PSEN1
Neurological Disease	neurological signs	7.41e-07	13	APP,BCL2,CHGB,DPYSL3,ESRRG,GABRA3,GRIK2,LGR5,NTRK2,PLK2,PSEN1,SCN3A,VCAN
Cell-To-Cell Signaling and Interaction	synaptic transmission of cells	1.52e-06	6	APP,GRIK2,PCDHB10,PCDHB14,PCDHB5,PSEN1
Nervous System Development and Function	synaptic transmission of cells	1.52e-06	6	APP,GRIK2,PCDHB10,PCDHB14,PCDHB5,PSEN1
Cellular Assembly and Organization	function of mitochondria	1.83e-06	3	BCL2,NTRK2,PSEN1
Cellular Function and Maintenance	function of mitochondria	1.83e-06	3	BCL2,NTRK2,PSEN1
Cell-To-Cell Signaling and Interaction	synaptogenesis	1.93e-06	4	APP,PCDHB10,PCDHB14,PCDHB5
Nervous System Development and Function	synaptogenesis	1.93e-06	4	APP,PCDHB10,PCDHB14,PCDHB5
Cellular Assembly and Organization	synaptogenesis	1.93e-06	4	APP,PCDHB10,PCDHB14,PCDHB5
Cellular Function and Maintenance	synaptogenesis	1.93e-06	4	APP,PCDHB10,PCDHB14,PCDHB5
Tissue Development	synaptogenesis	1.93e-06	4	APP,PCDHB10,PCDHB14,PCDHB5
Neurological Disease	Movement Disorders	2.29e-06	15	APP,BCL2,CHGB,DPYSL3,ESRRG,FGF14,GABRA3,GRIK2,LGR5,NRG1,NTRK2,PLK2,PSEN1,SCN3A,VCAN
Neurological Disease	Huntington's Disease	2.38e-06	12	BCL2,CHGB,DPYSL3,ESRRG,GABRA3,GRIK2,LGR5,NTRK2,PLK2,PSEN1,SCN3A,VCAN
Hereditary Disorder	Huntington's Disease	2.38e-06	12	BCL2,CHGB,DPYSL3,ESRRG,GABRA3,GRIK2,LGR5,NTRK2,PLK2,PSEN1,SCN3A,VCAN
Psychological Disorders	Huntington's Disease	2.38e-06	12	BCL2,CHGB,DPYSL3,ESRRG,GABRA3,GRIK2,LGR5,NTRK2,PLK2,PSEN1,SCN3A,VCAN
Skeletal and Muscular Disorders	Huntington's Disease	2.38e-06	12	BCL2,CHGB,DPYSL3,ESRRG,GABRA3,GRIK2,LGR5,NTRK2,PLK2,PSEN1,SCN3A,VCAN
Neurological Disease	disorder of basal ganglia	2.74e-06	14	APP,BCL2,CHGB,DPYSL3,ESRRG,GABRA3,GRIK2,LGR5,NRG1,NTRK2,PLK2,PSEN1,SCN3A,VCAN
Psychological Disorders	disorder of basal ganglia	2.74e-06	14	APP,BCL2,CHGB,DPYSL3,ESRRG,GABRA3,GRIK2,LGR5,NRG1,NTRK2,PLK2,PSEN1,SCN3A,VCAN
Cancer	digestive organ tumor	1.1e-05	36	AGTPBP1,ANGPT2,BAZ2B,BCL2,BTBD11,CASD1,CDC42BPA,CDH2,CHGB,CPEB4,DHRS7,EPHA6,FGF14,GRIK2,HIVEP2,INSIG1,JAK1,L1CAM,LGR5,NRG1,NTRK2,PCDH9,PCDHB5,PI15,PLK2,PSEN1,PTPRM,PVRL3,RAPGEF2,RGS7,SCN3A,SEMA6D,SLC8A3,SPRY1,TNFRSF19,TSPAN8
Gastrointestinal Disease	digestive organ tumor	1.1e-05	36	AGTPBP1,ANGPT2,BAZ2B,BCL2,BTBD11,CASD1,CDC42BPA,CDH2,CHGB,CPEB4,DHRS7,EPHA6,FGF14,GRIK2,HIVEP2,INSIG1,JAK1,L1CAM,LGR5,NRG1,NTRK2,PCDH9,PCDHB5,PI15,PLK2,PSEN1,PTPRM,PVRL3,RAPGEF2,RGS7,SCN3A,SEMA6D,SLC8A3,SPRY1,TNFRSF19,TSPAN8
Cancer	colorectal cancer	1.17e-05	33	AGTPBP1,ANGPT2,BAZ2B,BCL2,BTBD11,CASD1,CDC42BPA,CDH2,CHGB,CPEB4,DHRS7,EPHA6,FGF14,GRIK2,HIVEP2,INSIG1,JAK1,L1CAM,LGR5,NRG1,NTRK2,PCDH9,PCDHB5,PI15,PLK2,PTPRM,PVRL3,RAPGEF2,SCN3A,SLC8A3,SPRY1,TNFRSF19,TSPAN8
Gastrointestinal Disease	colorectal cancer	1.17e-05	33	AGTPBP1,ANGPT2,BAZ2B,BCL2,BTBD11,CASD1,CDC42BPA,CDH2,CHGB,CPEB4,DHRS7,EPHA6,FGF14,GRIK2,HIVEP2,INSIG1,JAK1,L1CAM,LGR5,NRG1,NTRK2,PCDH9,PCDHB5,PI15,PLK2,PTPRM,PVRL3,RAPGEF2,SCN3A,SLC8A3,SPRY1,TNFRSF19,TSPAN8
Neurological Disease	neuromuscular disease	1.26e-05	14	APP,BCL2,CHGB,DPYSL3,ESRRG,GABRA3,GRIK2,LGR5,NRG1,NTRK2,PLK2,PSEN1,SCN3A,VCAN
Skeletal and Muscular Disorders	neuromuscular disease	1.26e-05	14	APP,BCL2,CHGB,DPYSL3,ESRRG,GABRA3,GRIK2,LGR5,NRG1,NTRK2,PLK2,PSEN1,SCN3A,VCAN
Nervous System Development and Function	associative memory	1.43e-05	2	APP,PSEN1
Behavior	associative memory	1.43e-05	2	APP,PSEN1
Neurological Disease	formation of senile plaques	1.43e-05	2	APP,PSEN1
Cellular Assembly and Organization	formation of senile plaques	1.43e-05	2	APP,PSEN1
Tissue Development	formation of senile plaques	1.43e-05	2	APP,PSEN1
Cancer	breast or colorectal cancer	1.55e-05	37	AGTPBP1,ANGPT2,BAZ2B,BCL2,BTBD11,CASD1,CDC42BPA,CDH2,CHGB,CPEB4,DHRS7,EPHA6,ESRRG,FGF14,GRIK2,HIVEP2,INSIG1,JAK1,L1CAM,LGR5,MAP1LC3B,NRG1,NTRK2,PCDH9,PCDHB10,PCDHB5,PI15,PLK2,PTPRM,PVRL3,RAPGEF2,SCN3A,SLC8A3,SPRY1,TNFRSF19,TSPAN8,VCAN
Cell-To-Cell Signaling and Interaction	assembly of synapse	1.87e-05	3	PCDHB10,PCDHB14,PCDHB5
Nervous System Development and Function	assembly of synapse	1.87e-05	3	PCDHB10,PCDHB14,PCDHB5
Cellular Assembly and Organization	assembly of synapse	1.87e-05	3	PCDHB10,PCDHB14,PCDHB5
Cellular Function and Maintenance	assembly of synapse	1.87e-05	3	PCDHB10,PCDHB14,PCDHB5
Tissue Development	assembly of synapse	1.87e-05	3	PCDHB10,PCDHB14,PCDHB5
Cancer	epithelial neoplasia	4.05e-05	50	AGTPBP1,ANGPT2,APP,BAZ2B,BCL2,BTBD11,CASD1,CDC42BPA,CDH2,CHGB,DHRS7,DPT,EPHA6,ESRRG,FAM13A,FGF14,GRIK2,HIVEP2,IDS,INSIG1,JAK1,KCNMB4,L1CAM,LGR5,MAP1LC3B,NAV2,NRG1,NTRK2,PACS1,PCDH9,PCDHB10,PCDHB14,PCDHB5,PI15,PLK2,PSEN1,PTPRM,RAPGEF2,RBFOX2,RGS7,SCN3A,SDCBP,SEMA6D,SLC8A3,SPRY1,SPRY4,TMEM66,TRIB2,TSPAN8,VCAN
Neurological Disease	autosomal dominant familial Alzheimer's disease	4.28e-05	2	APP,PSEN1
Hereditary Disorder	autosomal dominant familial Alzheimer's disease	4.28e-05	2	APP,PSEN1
Psychological Disorders	autosomal dominant familial Alzheimer's disease	4.28e-05	2	APP,PSEN1
Metabolic Disease	autosomal dominant familial Alzheimer's disease	4.28e-05	2	APP,PSEN1
Neurological Disease	juvenile onset Huntington disease	4.28e-05	2	GRIK2,NTRK2
Hereditary Disorder	juvenile onset Huntington disease	4.28e-05	2	GRIK2,NTRK2
Psychological Disorders	juvenile onset Huntington disease	4.28e-05	2	GRIK2,NTRK2
Skeletal and Muscular Disorders	juvenile onset Huntington disease	4.28e-05	2	GRIK2,NTRK2
Cell-To-Cell Signaling and Interaction	long-term potentiation of hippocampus	4.28e-05	2	APP,NRG1
Nervous System Development and Function	long-term potentiation of hippocampus	4.28e-05	2	APP,NRG1
Nervous System Development and Function	spatial memory	4.28e-05	2	APP,PSEN1
Behavior	spatial memory	4.28e-05	2	APP,PSEN1
Cell-To-Cell Signaling and Interaction	synaptic transmission of hippocampal neurons	4.28e-05	2	APP,PSEN1
Nervous System Development and Function	synaptic transmission of hippocampal neurons	4.28e-05	2	APP,PSEN1
Cell Death and Survival	apoptosis of brain cells	4.9e-05	3	APP,BCL2,PSEN1
Cancer	carcinoma	5.08e-05	49	AGTPBP1,ANGPT2,APP,BAZ2B,BCL2,BTBD11,CASD1,CDC42BPA,CDH2,CHGB,DHRS7,DPT,EPHA6,ESRRG,FAM13A,FGF14,GRIK2,HIVEP2,INSIG1,JAK1,KCNMB4,L1CAM,LGR5,MAP1LC3B,NAV2,NRG1,NTRK2,PACS1,PCDH9,PCDHB10,PCDHB14,PCDHB5,PI15,PLK2,PSEN1,PTPRM,RAPGEF2,RBFOX2,RGS7,SCN3A,SDCBP,SEMA6D,SLC8A3,SPRY1,SPRY4,TMEM66,TRIB2,TSPAN8,VCAN
Neurological Disease	Alzheimers disease type 3	8.54e-05	2	APP,PSEN1
Hereditary Disorder	Alzheimers disease type 3	8.54e-05	2	APP,PSEN1
Psychological Disorders	Alzheimers disease type 3	8.54e-05	2	APP,PSEN1
Metabolic Disease	Alzheimers disease type 3	8.54e-05	2	APP,PSEN1
Cell Death and Survival	apoptosis of Schwann cells	8.54e-05	2	BCL2,NRG1
Post-Translational Modification	heterodimerization of protein	8.54e-05	2	BCL2,NRG1
Cell Death and Survival	cell death of cortical neurons	8.87e-05	3	APP,BCL2,PSEN1
Cell-To-Cell Signaling and Interaction	adhesion of melanoma cell lines	0.000101	3	L1CAM,NRG1,VCAN
Tissue Development	adhesion of melanoma cell lines	0.000101	3	L1CAM,NRG1,VCAN
Cell Death and Survival	cell death of neuroglia	0.000115	3	APP,BCL2,NRG1
Cancer	abdominal cancer	0.000132	44	AGTPBP1,ANGPT2,APP,BAZ2B,BCL2,BTBD11,CASD1,CDC42BPA,CDH2,CHGB,CPEB4,DHRS7,DPT,EPHA6,ESRRG,FAM13A,FGF14,GRIK2,HIVEP2,INSIG1,JAK1,L1CAM,LGR5,NAV2,NRG1,NTRK2,PCDH9,PCDHB10,PCDHB5,PI15,PLK2,PSEN1,PTPRM,PVRL3,RAPGEF2,RBFOX2,SCN3A,SEMA6D,SLC8A3,SPRY1,TNFRSF19,TRIB2,TSPAN8,VCAN
Cell Death and Survival	apoptosis of cortical neurons	0.000142	2	APP,PSEN1
Cancer	cylindroma	0.000142	2	BCL2,NTRK2
Nervous System Development and Function	growth of neurites	0.000163	4	APP,BCL2,L1CAM,NRG1
Cellular Assembly and Organization	growth of neurites	0.000163	4	APP,BCL2,L1CAM,NRG1
Tissue Development	growth of neurites	0.000163	4	APP,BCL2,L1CAM,NRG1
Cellular Development	differentiation of brain cancer cell lines	0.000212	2	BCL2,PSEN1
Cell Death and Survival	cell death of neuroblastoma cell lines	0.000228	5	APP,BCL2,NTRK2,PSEN1,XPR1
Cell Death and Survival	cell death of germ cell tumor cell lines	0.000297	2	APP,BCL2
Cell Death and Survival	cell death of hippocampal neurons	0.000297	2	APP,BCL2
Nervous System Development and Function	migration of neuroglia	0.000297	2	APP,VCAN
Cellular Movement	migration of neuroglia	0.000297	2	APP,VCAN
Cellular Movement	scattering of breast cancer cell lines	0.000297	2	L1CAM,NRG1
Cancer	colon cancer	0.000332	27	AGTPBP1,BTBD11,CASD1,CDC42BPA,CDH2,CHGB,CPEB4,DHRS7,EPHA6,FGF14,GRIK2,HIVEP2,INSIG1,JAK1,L1CAM,NRG1,NTRK2,PCDH9,PCDHB5,PI15,PLK2,PTPRM,PVRL3,RAPGEF2,SCN3A,SLC8A3,SPRY1
Gastrointestinal Disease	colon cancer	0.000332	27	AGTPBP1,BTBD11,CASD1,CDC42BPA,CDH2,CHGB,CPEB4,DHRS7,EPHA6,FGF14,GRIK2,HIVEP2,INSIG1,JAK1,L1CAM,NRG1,NTRK2,PCDH9,PCDHB5,PI15,PLK2,PTPRM,PVRL3,RAPGEF2,SCN3A,SLC8A3,SPRY1
Cell Death and Survival	cell death of granule cells	0.000395	2	BCL2,PSEN1
Cell Morphology	collapse of growth cone	0.000395	2	L1CAM,SEMA6D
Cellular Compromise	collapse of growth cone	0.000395	2	L1CAM,SEMA6D
Cellular Assembly and Organization	morphology of filaments	0.000395	2	APP,PSEN1
Cell Morphology	morphology of filaments	0.000395	2	APP,PSEN1
Cellular Compromise	permeability transition of mitochondria	0.000395	2	APP,BCL2
Cancer	head and neck cancer	0.000419	11	ANGPT2,BCL2,DPT,IDS,INSIG1,KCNMB4,LGR5,NTRK2,RAPGEF2,SPRY1,TSPAN8
Cell Death and Survival	cell viability of neuroblastoma cell lines	0.000438	3	APP,BCL2,NTRK2
Nervous System Development and Function	cell viability of neurons	0.000438	3	APP,BCL2,NRG1
Cell Death and Survival	cell viability of neurons	0.000438	3	APP,BCL2,NRG1
Neurological Disease	seizures	0.000501	6	CHGB,GABRA3,NRG1,PLK2,PSEN1,SCN3A
Small Molecule Biochemistry	production of lactic acid	0.000506	2	BCL2,ESRRG
Cell Cycle	re-entry into cell cycle progression	0.000506	2	BCL2,NRG1
Cell Death and Survival	fragmentation of DNA	0.000665	4	APP,BCL2,NRG1,TNFRSF19
DNA Replication, Recombination, and Repair	fragmentation of DNA	0.000665	4	APP,BCL2,NRG1,TNFRSF19
Cell Cycle	cell cycle progression of lymphoblastoid cell lines	0.00077	2	BCL2,PSEN1
Cellular Assembly and Organization	formation of cytoplasmic aggregates	0.00077	2	APP,PSEN1
Nervous System Development and Function	growth of axons	0.00077	2	BCL2,NRG1
Cellular Assembly and Organization	growth of axons	0.00077	2	BCL2,NRG1
Tissue Development	growth of axons	0.00077	2	BCL2,NRG1
Neurological Disease	cerebral amyloid angiopathy	0.000921	2	APP,PSEN1
Psychological Disorders	cerebral amyloid angiopathy	0.000921	2	APP,PSEN1
Metabolic Disease	cerebral amyloid angiopathy	0.000921	2	APP,PSEN1
Cardiovascular Disease	cerebral amyloid angiopathy	0.000921	2	APP,PSEN1
Cell Death and Survival	cell viability of tumor cell lines	0.00104	10	ANGPT2,APP,BCL2,CDC42BPA,CDH2,JAK1,NRG1,NTRK2,PLK2,PTPRM
Cellular Function and Maintenance	autophagy of tumor cell lines	0.00117	4	APP,BCL2,HIVEP2,MAP1LC3B
Cell Morphology	autophagy of tumor cell lines	0.00117	4	APP,BCL2,HIVEP2,MAP1LC3B
Cell Death and Survival	neuronal cell death	0.00132	4	APP,BCL2,NRG1,PSEN1
Nervous System Development and Function	differentiation of neurons	0.0014	3	APP,BCL2,PSEN1
Cellular Development	differentiation of neurons	0.0014	3	APP,BCL2,PSEN1
Small Molecule Biochemistry	metabolism of hydrogen peroxide	0.0014	3	ANGPT2,APP,BCL2
Free Radical Scavenging	metabolism of hydrogen peroxide	0.0014	3	ANGPT2,APP,BCL2
Cell Death and Survival	cell death of retinal cells	0.00145	2	APP,BCL2
Cell Death and Survival	degeneration of neurons	0.00145	2	APP,PSEN1
Cellular Compromise	degeneration of neurons	0.00145	2	APP,PSEN1
Small Molecule Biochemistry	degradation of hydrogen peroxide	0.00145	2	APP,BCL2
Free Radical Scavenging	degradation of hydrogen peroxide	0.00145	2	APP,BCL2
Cancer	colon carcinoma	0.00153	24	AGTPBP1,BTBD11,CASD1,CDC42BPA,CDH2,CHGB,DHRS7,EPHA6,FGF14,GRIK2,HIVEP2,INSIG1,JAK1,L1CAM,NTRK2,PCDH9,PCDHB5,PI15,PLK2,PTPRM,RAPGEF2,SCN3A,SLC8A3,SPRY1
Gastrointestinal Disease	colon carcinoma	0.00153	24	AGTPBP1,BTBD11,CASD1,CDC42BPA,CDH2,CHGB,DHRS7,EPHA6,FGF14,GRIK2,HIVEP2,INSIG1,JAK1,L1CAM,NTRK2,PCDH9,PCDHB5,PI15,PLK2,PTPRM,RAPGEF2,SCN3A,SLC8A3,SPRY1
Cellular Development	proliferation of neuroblastoma cell lines	0.00155	3	ANGPT2,BCL2,NTRK2
Cellular Growth and Proliferation	proliferation of neuroblastoma cell lines	0.00155	3	ANGPT2,BCL2,NTRK2
Hereditary Disorder	mucopolysaccharidoses	0.00166	2	HGSNAT,IDS
Metabolic Disease	mucopolysaccharidoses	0.00166	2	HGSNAT,IDS
Developmental Disorder	mucopolysaccharidoses	0.00166	2	HGSNAT,IDS
Neurological Disease	glioblastoma cancer	0.00166	5	ANGPT2,IDS,LGR5,RAPGEF2,TSPAN8
Cancer	glioblastoma cancer	0.00166	5	ANGPT2,IDS,LGR5,RAPGEF2,TSPAN8
Neurological Disease	amyotrophic lateral sclerosis	0.00169	5	APP,BCL2,GABRA3,SCN3A,TSPAN8
Cell Death and Survival	cell viability of cervical cancer cell lines	0.00169	5	BCL2,CDC42BPA,JAK1,PLK2,PTPRM
Cellular Movement	migration of melanoma cell lines	0.0017	3	L1CAM,NRG1,SDCBP
Cancer	prostate cancer	0.00184	9	BCL2,CDH2,ESRRG,FAM13A,JAK1,NTRK2,PCDHB10,PI15,VCAN
Organismal Injury and Abnormalities	prostate cancer	0.00184	9	BCL2,CDH2,ESRRG,FAM13A,JAK1,NTRK2,PCDHB10,PI15,VCAN
Reproductive System Disease	prostate cancer	0.00184	9	BCL2,CDH2,ESRRG,FAM13A,JAK1,NTRK2,PCDHB10,PI15,VCAN
Cellular Function and Maintenance	pH of cells	0.00187	2	BCL2,L1CAM
Cell Morphology	pH of cells	0.00187	2	BCL2,L1CAM
Cell Death and Survival	apoptosis of neurons	0.00187	3	APP,BCL2,PSEN1
Cell Death and Survival	cell viability	0.0019	11	ANGPT2,APP,BCL2,CDC42BPA,CDH2,JAK1,NRG1,NTRK2,PLK2,PSEN1,PTPRM
Cellular Development	differentiation of tumor cell lines	0.00205	5	APP,BCL2,NRG1,NTRK2,PSEN1
Cell Death and Survival	apoptosis of gonadal cells	0.0021	2	BCL2,CDH2
Cellular Function and Maintenance	autophagy of breast cancer cell lines	0.0021	2	BCL2,MAP1LC3B
Cell Morphology	autophagy of breast cancer cell lines	0.0021	2	BCL2,MAP1LC3B
Cancer	castration refractory prostate cancer process	0.0021	2	BCL2,NTRK2
Organismal Injury and Abnormalities	castration refractory prostate cancer process	0.0021	2	BCL2,NTRK2
Reproductive System Disease	castration refractory prostate cancer process	0.0021	2	BCL2,NTRK2
Cellular Movement	migration of stomach cancer cell lines	0.0021	2	CDH2,SDCBP
Nervous System Development and Function	outgrowth of neurites	0.00213	3	APP,BCL2,L1CAM
Cellular Assembly and Organization	outgrowth of neurites	0.00213	3	APP,BCL2,L1CAM
Tissue Development	outgrowth of neurites	0.00213	3	APP,BCL2,L1CAM
Cell Morphology	outgrowth of neurites	0.00213	3	APP,BCL2,L1CAM
Neurological Disease	Schizophrenia	0.00233	8	APP,CHGB,GABRA3,GRIK2,NRG1,NTRK2,PTPRM,RGS7
Hereditary Disorder	Schizophrenia	0.00233	8	APP,CHGB,GABRA3,GRIK2,NRG1,NTRK2,PTPRM,RGS7
Psychological Disorders	Schizophrenia	0.00233	8	APP,CHGB,GABRA3,GRIK2,NRG1,NTRK2,PTPRM,RGS7
Cardiovascular System Development and Function	vasculogenesis	0.00236	6	ANGPT2,APP,BCL2,CDH2,NRG1,PTPRM
Organismal Development	vasculogenesis	0.00236	6	ANGPT2,APP,BCL2,CDH2,NRG1,PTPRM
Cancer	colon adenocarcinoma	0.00249	23	AGTPBP1,BTBD11,CASD1,CDC42BPA,CDH2,CHGB,DHRS7,EPHA6,FGF14,GRIK2,HIVEP2,JAK1,L1CAM,NTRK2,PCDH9,PCDHB5,PI15,PLK2,PTPRM,RAPGEF2,SCN3A,SLC8A3,SPRY1
Gastrointestinal Disease	colon adenocarcinoma	0.00249	23	AGTPBP1,BTBD11,CASD1,CDC42BPA,CDH2,CHGB,DHRS7,EPHA6,FGF14,GRIK2,HIVEP2,JAK1,L1CAM,NTRK2,PCDH9,PCDHB5,PI15,PLK2,PTPRM,RAPGEF2,SCN3A,SLC8A3,SPRY1
Cancer	Cancer	0.00263	60	AGTPBP1,ANGPT2,APP,BAZ2B,BCL2,BTBD11,CASD1,CDC42BPA,CDH2,CDO1,CHGB,CPEB4,DHRS7,DPT,EPHA6,ESRRG,FAM13A,FGF14,GABRA3,GRIK2,HIVEP2,IDS,INSIG1,JAK1,KCNMB4,L1CAM,LGR5,MAP1LC3B,MRAP2,NAV2,NRG1,NTRK2,PACS1,PCDH9,PCDHB10,PCDHB14,PCDHB5,PI15,PLK2,PSEN1,PTPRM,PVRL3,RAPGEF2,RBFOX2,REEP5,RGS7,SCN3A,SDCBP,SEMA6D,SERINC3,SLC8A3,SPRY1,SPRY4,TFB1M,TMEM66,TNFRSF19,TRIB2,TSPAN8,VCAN,XPR1
Cell-To-Cell Signaling and Interaction	adhesion of vascular endothelial cells	0.00283	3	ANGPT2,CDH2,L1CAM
Tissue Development	adhesion of vascular endothelial cells	0.00283	3	ANGPT2,CDH2,L1CAM
Cardiovascular System Development and Function	adhesion of vascular endothelial cells	0.00283	3	ANGPT2,CDH2,L1CAM
Cellular Compromise	degradation of mitochondria	0.00287	2	BCL2,MAP1LC3B
Cell Signaling	uptake of Ca2+	0.00287	2	APP,BCL2
Molecular Transport	uptake of Ca2+	0.00287	2	APP,BCL2
Vitamin and Mineral Metabolism	uptake of Ca2+	0.00287	2	APP,BCL2
Cellular Movement	cell movement of breast cancer cell lines	0.00311	5	ANGPT2,CDH2,L1CAM,NRG1,SDCBP
Cancer	adenocarcinoma	0.00316	39	AGTPBP1,ANGPT2,APP,BAZ2B,BTBD11,CASD1,CDC42BPA,CDH2,CHGB,DHRS7,EPHA6,ESRRG,FAM13A,FGF14,GRIK2,HIVEP2,JAK1,L1CAM,LGR5,MAP1LC3B,NAV2,NRG1,NTRK2,PACS1,PCDH9,PCDHB10,PCDHB5,PI15,PLK2,PTPRM,RAPGEF2,RBFOX2,RGS7,SCN3A,SEMA6D,SLC8A3,SPRY1,TRIB2,VCAN
Molecular Transport	secretion of molecule	0.00332	4	ANGPT2,APP,KCNMB4,NRG1
Cell-To-Cell Signaling and Interaction	adhesion of tumor cell lines	0.00349	5	CDH2,L1CAM,NRG1,PVRL3,VCAN
Tissue Development	adhesion of tumor cell lines	0.00349	5	CDH2,L1CAM,NRG1,PVRL3,VCAN
Cell Death and Survival	apoptosis of microvascular endothelial cells	0.00374	2	APP,BCL2
Cell Death and Survival	condensation of chromatin	0.00374	2	APP,BCL2
DNA Replication, Recombination, and Repair	condensation of chromatin	0.00374	2	APP,BCL2
Neurological Disease	APP-related cerebral amyloid angiopathy	0.00381	1	APP
Hereditary Disorder	APP-related cerebral amyloid angiopathy	0.00381	1	APP
Psychological Disorders	APP-related cerebral amyloid angiopathy	0.00381	1	APP
Metabolic Disease	APP-related cerebral amyloid angiopathy	0.00381	1	APP
Cardiovascular Disease	APP-related cerebral amyloid angiopathy	0.00381	1	APP
Developmental Disorder	APP-related cerebral amyloid angiopathy	0.00381	1	APP
Neurological Disease	Alzheimer disease with spastic paraparesis and cotton wool plaques	0.00381	1	PSEN1
Hereditary Disorder	Alzheimer disease with spastic paraparesis and cotton wool plaques	0.00381	1	PSEN1
Psychological Disorders	Alzheimer disease with spastic paraparesis and cotton wool plaques	0.00381	1	PSEN1
Metabolic Disease	Alzheimer disease with spastic paraparesis and cotton wool plaques	0.00381	1	PSEN1
Cancer	B-cell leukemia/lymphoma type 2	0.00381	1	BCL2
Hematological Disease	B-cell leukemia/lymphoma type 2	0.00381	1	BCL2
Immunological Disease	B-cell leukemia/lymphoma type 2	0.00381	1	BCL2
Neurological Disease	CRASH syndrome	0.00381	1	L1CAM
Hereditary Disorder	CRASH syndrome	0.00381	1	L1CAM
Hereditary Disorder	Wagner syndrome	0.00381	1	VCAN
Ophthalmic Disease	Wagner syndrome	0.00381	1	VCAN
Neurological Disease	X-linked hydrocephalus with congenital idiopathic intestinal pseudoobstruction	0.00381	1	L1CAM
Hereditary Disorder	X-linked hydrocephalus with congenital idiopathic intestinal pseudoobstruction	0.00381	1	L1CAM
Gastrointestinal Disease	X-linked hydrocephalus with congenital idiopathic intestinal pseudoobstruction	0.00381	1	L1CAM
Developmental Disorder	X-linked hydrocephalus with congenital idiopathic intestinal pseudoobstruction	0.00381	1	L1CAM
Neurological Disease	X-linked partial agenesis of corpus callosum	0.00381	1	L1CAM
Hereditary Disorder	X-linked partial agenesis of corpus callosum	0.00381	1	L1CAM
Developmental Disorder	X-linked partial agenesis of corpus callosum	0.00381	1	L1CAM
Organismal Injury and Abnormalities	X-linked partial agenesis of corpus callosum	0.00381	1	L1CAM
Cell-To-Cell Signaling and Interaction	adhesion of fibronectin matrix	0.00381	1	VCAN
Cellular Assembly and Organization	adhesion of fibronectin matrix	0.00381	1	VCAN
Tissue Development	adhesion of fibronectin matrix	0.00381	1	VCAN
Tissue Development	aggregation of melanoma cells	0.00381	1	CDH2
Cellular Compromise	aggregation of melanoma cells	0.00381	1	CDH2
Tumor Morphology	aggregation of melanoma cells	0.00381	1	CDH2
Cell Death and Survival	anoikis of leukemia cell lines	0.00381	1	BCL2
Cell Death and Survival	anoikis of lymphoma cell lines	0.00381	1	BCL2
Cell Death and Survival	apoptosis of ASE sensory neurons	0.00381	1	APP
Cell Death and Survival	apoptosis of oocytes	0.00381	1	BCL2
Cell-To-Cell Signaling and Interaction	attraction of axons	0.00381	1	L1CAM
Nervous System Development and Function	attraction of axons	0.00381	1	L1CAM
Neurological Disease	autosomal dominant mental retardation type 17	0.00381	1	PACS1
Hereditary Disorder	autosomal dominant mental retardation type 17	0.00381	1	PACS1
Developmental Disorder	autosomal dominant mental retardation type 17	0.00381	1	PACS1
Neurological Disease	autosomal recessive mental retardation type 6	0.00381	1	GRIK2
Hereditary Disorder	autosomal recessive mental retardation type 6	0.00381	1	GRIK2
Developmental Disorder	autosomal recessive mental retardation type 6	0.00381	1	GRIK2
Gene Expression	binding of CRE-like element	0.00381	1	NRG1
Cell Death and Survival	cell death of HCSM cells	0.00381	1	APP
Cellular Movement	cell movement of colon carcinoma cells	0.00381	1	L1CAM
Cell Death and Survival	cell viability of insect cell lines	0.00381	1	BCL2
Cancer	cell viability of neuroblastoma cells	0.00381	1	APP
Cell Death and Survival	cell viability of neuroblastoma cells	0.00381	1	APP
Tumor Morphology	cell viability of neuroblastoma cells	0.00381	1	APP
Cellular Growth and Proliferation	colony formation of lymphoblasts	0.00381	1	BCL2
Hematological System Development and Function	colony formation of lymphoblasts	0.00381	1	BCL2
Hematopoiesis	colony formation of lymphoblasts	0.00381	1	BCL2
Cell-To-Cell Signaling and Interaction	contact repulsion of axons	0.00381	1	L1CAM
Nervous System Development and Function	contact repulsion of axons	0.00381	1	L1CAM
Cellular Movement	contact repulsion of axons	0.00381	1	L1CAM
Behavior	contextual conditioning	0.00381	1	APP
Cell Morphology	contractility of dermal fibroblasts	0.00381	1	VCAN
Cellular Compromise	degeneration of cytoplasmic aggregates	0.00381	1	BCL2
Cellular Compromise	degeneration of smooth muscle cells	0.00381	1	APP
Cell Cycle	delay in G2 phase of breast cancer cell lines	0.00381	1	NRG1
Cell Death and Survival	delay in apoptosis of cervical cancer cell lines	0.00381	1	BCL2
Small Molecule Biochemistry	depletion of lactosylceramide	0.00381	1	B4GALT6
Molecular Transport	depletion of lactosylceramide	0.00381	1	B4GALT6
Lipid Metabolism	depletion of lactosylceramide	0.00381	1	B4GALT6
Neurological Disease	deposition of amyloid fibrils	0.00381	1	APP
Cellular Assembly and Organization	deposition of amyloid fibrils	0.00381	1	APP
Tissue Development	development of pyramidal tract	0.00381	1	L1CAM
Organismal Development	development of wing	0.00381	1	APP
Embryonic Development	development of wing	0.00381	1	APP
Skeletal and Muscular System Development and Function	development of wing	0.00381	1	APP
Cardiovascular System Development and Function	diameter of capillary vessel	0.00381	1	ANGPT2
Tissue Morphology	diameter of capillary vessel	0.00381	1	ANGPT2
Hereditary Disorder	dilated cardiomyopathy type 1U	0.00381	1	PSEN1
Cardiovascular Disease	dilated cardiomyopathy type 1U	0.00381	1	PSEN1
Neurological Disease	dystrophy of cholinergic fibers	0.00381	1	APP
Developmental Disorder	dystrophy of cholinergic fibers	0.00381	1	APP
Neurological Disease	early-onset Alzheimer disease with cerebral amyloid angiopathy	0.00381	1	APP
Psychological Disorders	early-onset Alzheimer disease with cerebral amyloid angiopathy	0.00381	1	APP
Metabolic Disease	early-onset Alzheimer disease with cerebral amyloid angiopathy	0.00381	1	APP
Cardiovascular Disease	early-onset Alzheimer disease with cerebral amyloid angiopathy	0.00381	1	APP
Neurological Disease	familial Alzheimer disease with spastic paraparesis and apraxia type 3	0.00381	1	PSEN1
Hereditary Disorder	familial Alzheimer disease with spastic paraparesis and apraxia type 3	0.00381	1	PSEN1
Psychological Disorders	familial Alzheimer disease with spastic paraparesis and apraxia type 3	0.00381	1	PSEN1
Metabolic Disease	familial Alzheimer disease with spastic paraparesis and apraxia type 3	0.00381	1	PSEN1
Hereditary Disorder	familial acne inversa type 3	0.00381	1	PSEN1
Dermatological Diseases and Conditions	familial acne inversa type 3	0.00381	1	PSEN1
Infectious Disease	familial acne inversa type 3	0.00381	1	PSEN1
Inflammatory Disease	familial acne inversa type 3	0.00381	1	PSEN1
Inflammatory Response	familial acne inversa type 3	0.00381	1	PSEN1
Neurological Disease	familial early-onset Alzheimer disease 1	0.00381	1	APP
Hereditary Disorder	familial early-onset Alzheimer disease 1	0.00381	1	APP
Psychological Disorders	familial early-onset Alzheimer disease 1	0.00381	1	APP
Metabolic Disease	familial early-onset Alzheimer disease 1	0.00381	1	APP
Cell Morphology	fluidity of Golgi membrane	0.00381	1	APP
Cellular Assembly and Organization	formation of Lewy bodies	0.00381	1	PSEN1
Cellular Compromise	formation of Lewy bodies	0.00381	1	PSEN1
Nervous System Development and Function	formation of nerve fascicle	0.00381	1	L1CAM
Tissue Development	formation of nerve fascicle	0.00381	1	L1CAM
Cellular Growth and Proliferation	formation of neural precursor cells	0.00381	1	APP
Cellular Assembly and Organization	formation of recycling endosomes	0.00381	1	RAB22A
Cellular Growth and Proliferation	formation of type A spermatogonia	0.00381	1	NRG1
Cellular Function and Maintenance	function of brain cells	0.00381	1	APP
Cellular Function and Maintenance	glycolysis of leukocyte cell lines	0.00381	1	BCL2
Carbohydrate Metabolism	glycolysis of leukocyte cell lines	0.00381	1	BCL2
Organismal Development	growth of limb	0.00381	1	APP
Embryonic Development	growth of limb	0.00381	1	APP
Skeletal and Muscular System Development and Function	growth of limb	0.00381	1	APP
Cell-To-Cell Signaling and Interaction	induction of carcinoma cell lines	0.00381	1	BCL2
Cellular Growth and Proliferation	induction of carcinoma cell lines	0.00381	1	BCL2
Cell-To-Cell Signaling and Interaction	induction of lung cancer cell lines	0.00381	1	BCL2
Cellular Growth and Proliferation	induction of lung cancer cell lines	0.00381	1	BCL2
Infectious Disease	infectivity of Cercospora nicotianae	0.00381	1	BCL2
Inflammatory Response	inflammation of central nervous system	0.00381	1	APP
Cell Death and Survival	killing of hippocampal neurons	0.00381	1	APP
Molecular Transport	leakage of K+	0.00381	1	BCL2
Cellular Assembly and Organization	leakage of intracellular stores	0.00381	1	BCL2
Cell Death and Survival	leakage of intracellular stores	0.00381	1	BCL2
Cellular Compromise	lysis of mitochondria	0.00381	1	BCL2
Nervous System Development and Function	memory consolidation	0.00381	1	APP
Behavior	memory consolidation	0.00381	1	APP
Cardiovascular System Development and Function	morphology of capillary vessel	0.00381	1	APP
Organismal Development	morphology of capillary vessel	0.00381	1	APP
Tissue Morphology	morphology of capillary vessel	0.00381	1	APP
Hereditary Disorder	mucopolysaccharidosis, mps-iii-c	0.00381	1	HGSNAT
Metabolic Disease	mucopolysaccharidosis, mps-iii-c	0.00381	1	HGSNAT
Developmental Disorder	mucopolysaccharidosis, mps-iii-c	0.00381	1	HGSNAT
Hereditary Disorder	mucopolysaccharidosis, type II	0.00381	1	IDS
Metabolic Disease	mucopolysaccharidosis, type II	0.00381	1	IDS
Developmental Disorder	mucopolysaccharidosis, type II	0.00381	1	IDS
Neurological Disease	neuritic dystrophy of cerebral cortex cells	0.00381	1	APP
Inflammatory Disease	neuritic dystrophy of cerebral cortex cells	0.00381	1	APP
Neurological Disease	neuritic dystrophy of neurons	0.00381	1	APP
Inflammatory Disease	neuritic dystrophy of neurons	0.00381	1	APP
Psychological Disorders	obesity, hyperphagia, and developmental delay	0.00381	1	NTRK2
Developmental Disorder	obesity, hyperphagia, and developmental delay	0.00381	1	NTRK2
Nutritional Disease	obesity, hyperphagia, and developmental delay	0.00381	1	NTRK2
Cardiovascular Disease	occlusion of capillary vessel	0.00381	1	APP
Small Molecule Biochemistry	oxidation of cholesterol	0.00381	1	APP
Energy Production	oxidation of cholesterol	0.00381	1	APP
Lipid Metabolism	oxidation of cholesterol	0.00381	1	APP
Nervous System Development and Function	pH of neurons	0.00381	1	L1CAM
Cellular Function and Maintenance	pH of neurons	0.00381	1	L1CAM
Cell Morphology	pH of neurons	0.00381	1	L1CAM
Cellular Assembly and Organization	permeability of mitochondrial outer membrane	0.00381	1	BCL2
Cellular Function and Maintenance	permeability of mitochondrial outer membrane	0.00381	1	BCL2
Cell Morphology	permeability of mitochondrial outer membrane	0.00381	1	BCL2
Neurological Disease	progressive neurologic decline	0.00381	1	APP
Small Molecule Biochemistry	quantity of NADPH	0.00381	1	BCL2
Molecular Transport	quantity of NADPH	0.00381	1	BCL2
Nucleic Acid Metabolism	quantity of NADPH	0.00381	1	BCL2
Cardiovascular Disease	regression of blood vessel	0.00381	1	ANGPT2
Tissue Morphology	regression of blood vessel	0.00381	1	ANGPT2
Cell Morphology	regulatory volume decrease of kidney cell lines	0.00381	1	BCL2
Renal and Urological System Development and Function	regulatory volume decrease of kidney cell lines	0.00381	1	BCL2
Tissue Morphology	remodeling of basal lamina	0.00381	1	ANGPT2
Neurological Disease	spinocerebellar ataxia 27	0.00381	1	FGF14
Hereditary Disorder	spinocerebellar ataxia 27	0.00381	1	FGF14
Small Molecule Biochemistry	synthesis of docosahexaenoic acid	0.00381	1	APP
Lipid Metabolism	synthesis of docosahexaenoic acid	0.00381	1	APP
Small Molecule Biochemistry	synthesis of taurine	0.00381	1	CDO1
Amino Acid Metabolism	synthesis of taurine	0.00381	1	CDO1
Cancer	transformation of melanoma cell lines	0.00381	1	SDCBP
Small Molecule Biochemistry	turnover of phosphatidylinositol 4,5-diphosphate	0.00381	1	PSEN1
Carbohydrate Metabolism	turnover of phosphatidylinositol 4,5-diphosphate	0.00381	1	PSEN1
Lipid Metabolism	turnover of phosphatidylinositol 4,5-diphosphate	0.00381	1	PSEN1
Post-Translational Modification	tyrosine nitration of protein	0.00381	1	APP
Cellular Function and Maintenance	uptake of bone marrow cells	0.00381	1	APP
Cardiovascular System Development and Function	vasodilation of vascular tissue	0.00381	1	APP
Organismal Development	vasodilation of vascular tissue	0.00381	1	APP
Tissue Morphology	vasodilation of vascular tissue	0.00381	1	APP
Psychological Disorders	Mood Disorders	0.00404	7	APP,BCL2,GABRA3,GRIK2,NRG1,PSEN1,SCN3A
Cell Death and Survival	cell viability of hepatoma cell lines	0.00406	2	BCL2,CDH2
Cancer	esophagus tumor	0.0042	5	BCL2,NRG1,PCDH9,RGS7,SEMA6D
Gastrointestinal Disease	esophagus tumor	0.0042	5	BCL2,NRG1,PCDH9,RGS7,SEMA6D
Neurological Disease	frontotemporal dementia	0.00438	2	APP,PSEN1
Psychological Disorders	frontotemporal dementia	0.00438	2	APP,PSEN1
Cellular Movement	homing of embryonic cell lines	0.00438	2	APP,L1CAM
Embryonic Development	homing of embryonic cell lines	0.00438	2	APP,L1CAM
Cellular Movement	homing of epithelial cell lines	0.00438	2	APP,L1CAM
Hair and Skin Development and Function	homing of epithelial cell lines	0.00438	2	APP,L1CAM
Cancer	oral squamous cell carcinoma	0.00474	4	BCL2,DPT,KCNMB4,SPRY1
Gastrointestinal Disease	oral squamous cell carcinoma	0.00474	4	BCL2,DPT,KCNMB4,SPRY1
Cell Death and Survival	apoptosis of neuroblastoma cell lines	0.00475	3	APP,BCL2,XPR1
Cell Cycle	G1 phase	0.00487	5	BCL2,ESRRG,NRG1,PLK2,PSEN1
Cellular Development	differentiation of neuroblastoma cell lines	0.00507	2	APP,NTRK2
Small Molecule Biochemistry	synthesis of ceramide	0.00507	2	APP,BCL2
Lipid Metabolism	synthesis of ceramide	0.00507	2	APP,BCL2
Cancer	transformation of tumor cell lines	0.00507	2	NRG1,SDCBP
Cancer	prostatic intraepithelial neoplasia	0.00537	3	BCL2,ESRRG,VCAN
Organismal Injury and Abnormalities	prostatic intraepithelial neoplasia	0.00537	3	BCL2,ESRRG,VCAN
Reproductive System Disease	prostatic intraepithelial neoplasia	0.00537	3	BCL2,ESRRG,VCAN
Cellular Movement	homing of kidney cell lines	0.00543	2	APP,L1CAM
Renal and Urological System Development and Function	homing of kidney cell lines	0.00543	2	APP,L1CAM
Neurological Disease	multiple system atrophy	0.00543	2	APP,SCN3A
Cancer	prostatic carcinoma	0.00562	5	BCL2,ESRRG,FAM13A,JAK1,PCDHB10
Organismal Injury and Abnormalities	prostatic carcinoma	0.00562	5	BCL2,ESRRG,FAM13A,JAK1,PCDHB10
Reproductive System Disease	prostatic carcinoma	0.00562	5	BCL2,ESRRG,FAM13A,JAK1,PCDHB10
Free Radical Scavenging	generation of reactive oxygen species	0.0057	3	APP,BCL2,PSEN1
Cancer	genital tumor	0.00579	11	ANGPT2,BCL2,CDH2,ESRRG,FAM13A,JAK1,LGR5,NTRK2,PCDHB10,PI15,VCAN
Organismal Injury and Abnormalities	genital tumor	0.00579	11	ANGPT2,BCL2,CDH2,ESRRG,FAM13A,JAK1,LGR5,NTRK2,PCDHB10,PI15,VCAN
Reproductive System Disease	genital tumor	0.00579	11	ANGPT2,BCL2,CDH2,ESRRG,FAM13A,JAK1,LGR5,NTRK2,PCDHB10,PI15,VCAN
Cellular Movement	invasion of cells	0.00592	8	ANGPT2,APP,BCL2,CDH2,L1CAM,NRG1,SDCBP,VCAN
Cellular Movement	migration of fibrosarcoma cell lines	0.00659	2	APP,CDH2
Small Molecule Biochemistry	production of hydrogen peroxide	0.00659	2	ANGPT2,APP
Free Radical Scavenging	production of hydrogen peroxide	0.00659	2	ANGPT2,APP
Cell Death and Survival	apoptosis of brain cancer cell lines	0.00694	3	APP,BCL2,PSEN1
Neurological Disease	progressive motor neuropathy	0.00697	7	APP,BCL2,GABRA3,NRG1,NTRK2,SCN3A,TSPAN8
Neurological Disease	mental retardation	0.00737	4	GRIK2,PACS1,PAK3,SCN3A
Developmental Disorder	mental retardation	0.00737	4	GRIK2,PACS1,PAK3,SCN3A
Cancer	carcinoma in breast	0.00741	9	AGTPBP1,BCL2,CDC42BPA,CDH2,CHGB,ESRRG,GRIK2,MAP1LC3B,PCDHB10
Organismal Injury and Abnormalities	carcinoma in breast	0.00741	9	AGTPBP1,BCL2,CDC42BPA,CDH2,CHGB,ESRRG,GRIK2,MAP1LC3B,PCDHB10
Reproductive System Disease	carcinoma in breast	0.00741	9	AGTPBP1,BCL2,CDC42BPA,CDH2,CHGB,ESRRG,GRIK2,MAP1LC3B,PCDHB10
Neurological Disease	mild cognitive impairment	0.00742	2	APP,BCL2
Cancer	AIDS-related lymphoma	0.00761	1	BCL2
Hematological Disease	AIDS-related lymphoma	0.00761	1	BCL2
Immunological Disease	AIDS-related lymphoma	0.00761	1	BCL2
Neurological Disease	Alzheimer's disease type 4	0.00761	1	PSEN1
Hereditary Disorder	Alzheimer's disease type 4	0.00761	1	PSEN1
Psychological Disorders	Alzheimer's disease type 4	0.00761	1	PSEN1
Metabolic Disease	Alzheimer's disease type 4	0.00761	1	PSEN1
Cell Death and Survival	apoptosis of glioblastoma cells	0.00761	1	BCL2
Tumor Morphology	apoptosis of glioblastoma cells	0.00761	1	BCL2
Cell Death and Survival	apoptosis of nucleus	0.00761	1	BCL2
Cellular Compromise	apoptosis of nucleus	0.00761	1	BCL2
Cell Death and Survival	apoptosis of testicular cancer cell lines	0.00761	1	BCL2
Cell Death and Survival	apoptosis of ventricular myocytes	0.00761	1	NRG1
Cell Cycle	arrest in G1/S phase transition of prostate cancer cell lines	0.00761	1	ESRRG
Cell Cycle	arrest in G2/M phase transition of ovarian cancer cell lines	0.00761	1	NRG1
Cell Cycle	arrest in M phase of lymphoma cell lines	0.00761	1	BCL2
Cell Cycle	arrest in S phase of lymphoma cell lines	0.00761	1	BCL2
Small Molecule Biochemistry	beta-oxidation of palmitic acid	0.00761	1	BCL2
Energy Production	beta-oxidation of palmitic acid	0.00761	1	BCL2
Lipid Metabolism	beta-oxidation of palmitic acid	0.00761	1	BCL2
Cardiovascular Disease	capillary leak syndrome	0.00761	1	ANGPT2
Cell Death and Survival	cell death of pre-oligodendrocytes	0.00761	1	BCL2
Cancer	cell viability of lung cancer cells	0.00761	1	BCL2
Cell Death and Survival	cell viability of lung cancer cells	0.00761	1	BCL2
Tumor Morphology	cell viability of lung cancer cells	0.00761	1	BCL2
Nervous System Development and Function	development of corpus callosum	0.00761	1	L1CAM
Tissue Development	development of corpus callosum	0.00761	1	L1CAM
Organismal Development	development of corpus callosum	0.00761	1	L1CAM
Embryonic Development	development of corpus callosum	0.00761	1	L1CAM
Organ Development	development of corpus callosum	0.00761	1	L1CAM
Nervous System Development and Function	development of neural crest cells	0.00761	1	NRG1
Tissue Development	development of neural crest cells	0.00761	1	NRG1
Cellular Development	development of neural crest cells	0.00761	1	NRG1
Organismal Development	development of neural crest cells	0.00761	1	NRG1
Embryonic Development	development of neural crest cells	0.00761	1	NRG1
Tissue Development	elastogenesis of fibroblasts	0.00761	1	VCAN
Cellular Development	elastogenesis of fibroblasts	0.00761	1	VCAN
Connective Tissue Development and Function	elastogenesis of fibroblasts	0.00761	1	VCAN
Cell Cycle	entry into mitosis of breast cancer cell lines	0.00761	1	NRG1
Cell Morphology	fluidity of plasma membrane	0.00761	1	APP
Cell-To-Cell Signaling and Interaction	formation of cell-associated matrix	0.00761	1	VCAN
Cellular Assembly and Organization	formation of cell-associated matrix	0.00761	1	VCAN
Cellular Function and Maintenance	formation of cell-associated matrix	0.00761	1	VCAN
Tissue Development	formation of cell-associated matrix	0.00761	1	VCAN
Cellular Assembly and Organization	generation of amyloid-beta plaques	0.00761	1	APP
Cellular Assembly and Organization	generation of tau filament	0.00761	1	APP
Hereditary Disorder	gray platelet syndrome	0.00761	1	APP
Hematological Disease	gray platelet syndrome	0.00761	1	APP
Infectious Disease	infectivity of Sclerotinia sclerotiorum	0.00761	1	BCL2
Neurological Disease	learning deficit	0.00761	1	APP
Developmental Disorder	learning deficit	0.00761	1	APP
Cancer	metastasis of epithelial cell lines	0.00761	1	NTRK2
Cellular Assembly and Organization	morphology of fibrils	0.00761	1	PSEN1
Cell Morphology	morphology of fibrils	0.00761	1	PSEN1
Nervous System Development and Function	morphology of neurites	0.00761	1	APP
Cell Morphology	morphology of neurites	0.00761	1	APP
Tissue Morphology	morphology of neurites	0.00761	1	APP
Cancer	non-functioning adrenocortical adenoma	0.00761	1	BCL2
Cellular Assembly and Organization	outgrowth of filopodia	0.00761	1	NRG1
Cell Morphology	outgrowth of filopodia	0.00761	1	NRG1
Organismal Injury and Abnormalities	post essential thrombocythemia myelofibrosis	0.00761	1	JAK1
Hematological Disease	post essential thrombocythemia myelofibrosis	0.00761	1	JAK1
Cellular Assembly and Organization	quantity of amyloid fibrils	0.00761	1	APP
Cellular Assembly and Organization	quantity of autophagosomes	0.00761	1	MAP1LC3B
Nervous System Development and Function	quantity of neuronal progenitor cells	0.00761	1	ANGPT2
Tissue Morphology	quantity of neuronal progenitor cells	0.00761	1	ANGPT2
Cellular Assembly and Organization	removal of mitochondria	0.00761	1	BCL2
Cell-To-Cell Signaling and Interaction	response of fibrosarcoma cell lines	0.00761	1	JAK1
Behavior	spatial learning	0.00761	1	APP
Cell Death and Survival	survival of cd56+ natural killer cells	0.00761	1	BCL2
Hematological System Development and Function	survival of cd56+ natural killer cells	0.00761	1	BCL2
Small Molecule Biochemistry	synthesis of sulfur amino acid	0.00761	1	CDO1
Amino Acid Metabolism	synthesis of sulfur amino acid	0.00761	1	CDO1
Cellular Function and Maintenance	transmembrane potential of liposome	0.00761	1	BCL2
Cell Morphology	transmembrane potential of liposome	0.00761	1	BCL2
Infectious Disease	replication of Influenza A virus	0.00773	5	BCL2,CDC42BPA,JAK1,NTRK2,PAK3
Cellular Development	proliferation of melanoma cell lines	0.00791	3	JAK1,NRG1,VCAN
Cellular Growth and Proliferation	proliferation of melanoma cell lines	0.00791	3	JAK1,NRG1,VCAN
Cell Cycle	G1 phase of tumor cell lines	0.00802	4	BCL2,ESRRG,NRG1,PSEN1
Gastrointestinal Disease	cholelithiasis	0.00829	2	APP,BAZ2B
Hepatic System Disease	cholelithiasis	0.00829	2	APP,BAZ2B
Infectious Disease	Bacterial Infection	0.00857	4	APP,GABRA3,NRG1,PSEN1
Cell Death and Survival	cell viability of myeloid cells	0.00874	2	APP,BCL2
Hematological System Development and Function	cell viability of myeloid cells	0.00874	2	APP,BCL2
Cell Death and Survival	cell death of endothelial cells	0.00875	3	ANGPT2,APP,BCL2
Cellular Development	proliferation of ovarian cancer cell lines	0.00875	3	APP,BCL2,NRG1
Cellular Growth and Proliferation	proliferation of ovarian cancer cell lines	0.00875	3	APP,BCL2,NRG1
Neurological Disease	astrocytoma	0.00882	6	ANGPT2,IDS,LGR5,PI15,RAPGEF2,TSPAN8
Cancer	astrocytoma	0.00882	6	ANGPT2,IDS,LGR5,PI15,RAPGEF2,TSPAN8
Carbohydrate Metabolism	glycolysis of cells	0.00968	2	BCL2,ESRRG
Cancer	cell viability of cancer cells	0.0102	2	APP,BCL2
Cell Death and Survival	cell viability of cancer cells	0.0102	2	APP,BCL2
Tumor Morphology	cell viability of cancer cells	0.0102	2	APP,BCL2
Cellular Movement	migration of breast cancer cell lines	0.0102	4	ANGPT2,CDH2,NRG1,SDCBP
Cellular Movement	invasion of tumor cell lines	0.0106	7	APP,BCL2,CDH2,L1CAM,NRG1,SDCBP,VCAN
Cell Cycle	arrest in G2/M phase transition	0.0107	2	BCL2,NRG1
Neurological Disease	complex partial seizure	0.0107	2	GABRA3,SCN3A
Cell Death and Survival	cell death of breast cancer cell lines	0.011	5	ANGPT2,BCL2,NRG1,PLK2,PSEN1
Cancer	cell transformation	0.0111	3	L1CAM,NRG1,SDCBP
Cellular Movement	cell movement of ovarian cancer cell lines	0.0112	2	CDH2,NRG1
Neurological Disease	Creutzfeldt-Jakob disease	0.0114	1	APP
Psychological Disorders	Creutzfeldt-Jakob disease	0.0114	1	APP
Skeletal and Muscular Disorders	Creutzfeldt-Jakob disease	0.0114	1	APP
Infectious Disease	Creutzfeldt-Jakob disease	0.0114	1	APP
Cell-To-Cell Signaling and Interaction	adhesion of lymphoblastoid cell lines	0.0114	1	NRG1
Tissue Development	adhesion of lymphoblastoid cell lines	0.0114	1	NRG1
Cellular Development	angiogenesis of lung cell lines	0.0114	1	NRG1
Cardiovascular System Development and Function	angiogenesis of lung cell lines	0.0114	1	NRG1
Organismal Development	angiogenesis of lung cell lines	0.0114	1	NRG1
Respiratory System Development and Function	angiogenesis of lung cell lines	0.0114	1	NRG1
Cell Cycle	antiproliferative response of breast cancer cell lines	0.0114	1	NRG1
Cellular Growth and Proliferation	antiproliferative response of breast cancer cell lines	0.0114	1	NRG1
Cell Death and Survival	apoptosis of hippocampal neurons	0.0114	1	APP
Cell Death and Survival	apoptosis of photoreceptors	0.0114	1	BCL2
Neurological Disease	behavioral deficit	0.0114	1	APP
Psychological Disorders	behavioral deficit	0.0114	1	APP
Developmental Disorder	behavioral deficit	0.0114	1	APP
Gene Expression	binding of progesterone response element	0.0114	1	NRG1
Cell Death and Survival	cell death of skeletal muscle cells	0.0114	1	APP
Cell Signaling	clearance of Ca2+	0.0114	1	PSEN1
Vitamin and Mineral Metabolism	clearance of Ca2+	0.0114	1	PSEN1
Cell Death and Survival	delay in apoptosis of lymphoma cell lines	0.0114	1	BCL2
Cardiovascular System Development and Function	development of vein	0.0114	1	APP
Organismal Development	development of vein	0.0114	1	APP
Cell Morphology	frequency of micronuclei	0.0114	1	BCL2
Cellular Movement	haptotaxis of embryonic cell lines	0.0114	1	L1CAM
Embryonic Development	haptotaxis of embryonic cell lines	0.0114	1	L1CAM
Cellular Movement	haptotaxis of epithelial cell lines	0.0114	1	L1CAM
Hair and Skin Development and Function	haptotaxis of epithelial cell lines	0.0114	1	L1CAM
Cellular Movement	haptotaxis of kidney cell lines	0.0114	1	L1CAM
Renal and Urological System Development and Function	haptotaxis of kidney cell lines	0.0114	1	L1CAM
Cell Death and Survival	killing of macrophages	0.0114	1	APP
Small Molecule Biochemistry	metabolism of L-cysteine	0.0114	1	CDO1
Amino Acid Metabolism	metabolism of L-cysteine	0.0114	1	CDO1
Nervous System Development and Function	migration of astrocytes	0.0114	1	APP
Cellular Movement	migration of astrocytes	0.0114	1	APP
Cellular Movement	mobility of lung cancer cell lines	0.0114	1	NRG1
Neurological Disease	neurodegeneration of photoreceptors	0.0114	1	APP
Cellular Compromise	neurodegeneration of photoreceptors	0.0114	1	APP
Ophthalmic Disease	neurodegeneration of photoreceptors	0.0114	1	APP
Cardiovascular System Development and Function	quantity of microvascular endothelial cells	0.0114	1	BCL2
Tissue Morphology	quantity of microvascular endothelial cells	0.0114	1	BCL2
Cell Cycle	re-entry into cell cycle progression of fibroblasts	0.0114	1	BCL2
Connective Tissue Development and Function	re-entry into cell cycle progression of fibroblasts	0.0114	1	BCL2
Small Molecule Biochemistry	reduction of Cu2+	0.0114	1	APP
Small Molecule Biochemistry	reduction of hydrogen peroxide	0.0114	1	APP
Free Radical Scavenging	reduction of hydrogen peroxide	0.0114	1	APP
Cell-To-Cell Signaling and Interaction	response of neuroblastoma cell lines	0.0114	1	BCL2
Cell-To-Cell Signaling and Interaction	sensitization of tumor cells	0.0114	1	BCL2
Cancer	sensitization of tumor cells	0.0114	1	BCL2
Tumor Morphology	sensitization of tumor cells	0.0114	1	BCL2
Cell Signaling	sequestration of Ca2+	0.0114	1	BCL2
Molecular Transport	sequestration of Ca2+	0.0114	1	BCL2
Vitamin and Mineral Metabolism	sequestration of Ca2+	0.0114	1	BCL2
Cellular Development	sprouting of microvascular endothelial cells	0.0114	1	BCL2
Cell Morphology	sprouting of microvascular endothelial cells	0.0114	1	BCL2
Cardiovascular System Development and Function	sprouting of microvascular endothelial cells	0.0114	1	BCL2
Organismal Development	sprouting of microvascular endothelial cells	0.0114	1	BCL2
Nervous System Development and Function	survival of microglia	0.0114	1	APP
Cell Death and Survival	survival of microglia	0.0114	1	APP
Hematological System Development and Function	survival of microglia	0.0114	1	APP
Nervous System Development and Function	survival of retinal ganglion cells	0.0114	1	BCL2
Cell Death and Survival	survival of retinal ganglion cells	0.0114	1	BCL2
Neurological Disease	tauopathy	0.012	7	APP,BCL2,GABRA3,NTRK2,PAK3,PSEN1,SCN3A
Psychological Disorders	tauopathy	0.012	7	APP,BCL2,GABRA3,NTRK2,PAK3,PSEN1,SCN3A
Behavior	behavior	0.0123	3	APP,BCL2,PSEN1
Cell Cycle	G1/S phase transition	0.0129	3	ESRRG,NRG1,PLK2
Cancer	hepatocellular carcinoma	0.0132	5	CASD1,JAK1,NTRK2,PSEN1,TSPAN8
Gastrointestinal Disease	hepatocellular carcinoma	0.0132	5	CASD1,JAK1,NTRK2,PSEN1,TSPAN8
Hepatic System Disease	hepatocellular carcinoma	0.0132	5	CASD1,JAK1,NTRK2,PSEN1,TSPAN8
Cell Death and Survival	cell viability of brain cancer cell lines	0.0133	2	NTRK2,PTPRM
Cancer	pelvic cancer	0.0136	26	AGTPBP1,ANGPT2,APP,BAZ2B,BCL2,BTBD11,CDH2,DPT,EPHA6,ESRRG,FAM13A,JAK1,L1CAM,LGR5,NAV2,NTRK2,PCDH9,PCDHB10,PCDHB5,PI15,PTPRM,RAPGEF2,RBFOX2,SEMA6D,TRIB2,VCAN
Gastrointestinal Disease	diabetic nephropathy	0.0137	3	DPYSL3,GRIK2,PTPRM
Metabolic Disease	diabetic nephropathy	0.0137	3	DPYSL3,GRIK2,PTPRM
Organismal Injury and Abnormalities	diabetic nephropathy	0.0137	3	DPYSL3,GRIK2,PTPRM
Endocrine System Disorders	diabetic nephropathy	0.0137	3	DPYSL3,GRIK2,PTPRM
Renal and Urological Disease	diabetic nephropathy	0.0137	3	DPYSL3,GRIK2,PTPRM
Cellular Function and Maintenance	autophagy of brain cancer cell lines	0.0138	2	APP,HIVEP2
Cell Morphology	autophagy of brain cancer cell lines	0.0138	2	APP,HIVEP2
Cell Death and Survival	cell viability of embryonic cell lines	0.0144	2	APP,BCL2
Embryonic Development	cell viability of embryonic cell lines	0.0144	2	APP,BCL2
Cell Signaling	concentration of Ca2+	0.0144	2	APP,BCL2
Molecular Transport	concentration of Ca2+	0.0144	2	APP,BCL2
Vitamin and Mineral Metabolism	concentration of Ca2+	0.0144	2	APP,BCL2
Cancer	primary peritoneal cancer	0.0144	2	ANGPT2,BCL2
Cancer	breast or ovarian cancer	0.0149	14	AGTPBP1,ANGPT2,BCL2,CDC42BPA,CDH2,CHGB,ESRRG,GRIK2,L1CAM,LGR5,MAP1LC3B,NTRK2,PCDHB10,VCAN
Cell Death and Survival	cell viability of breast cancer cell lines	0.0151	3	ANGPT2,BCL2,NRG1
Cell-To-Cell Signaling and Interaction	action potential of neurons	0.0152	1	KCNMB4
Nervous System Development and Function	action potential of neurons	0.0152	1	KCNMB4
Cell-To-Cell Signaling and Interaction	activation of microglia	0.0152	1	APP
Nervous System Development and Function	activation of microglia	0.0152	1	APP
Hematological System Development and Function	activation of microglia	0.0152	1	APP
Cell-To-Cell Signaling and Interaction	adhesion of melanoma cells	0.0152	1	CDH2
Tissue Development	adhesion of melanoma cells	0.0152	1	CDH2
Cellular Compromise	adhesion of melanoma cells	0.0152	1	CDH2
Tumor Morphology	adhesion of melanoma cells	0.0152	1	CDH2
Cell-To-Cell Signaling and Interaction	adhesion of stomach cancer cell lines	0.0152	1	PVRL3
Tissue Development	adhesion of stomach cancer cell lines	0.0152	1	PVRL3
Cellular Development	adipogenesis of mesenchymal stem cells	0.0152	1	TNFRSF19
Hematological System Development and Function	adipogenesis of mesenchymal stem cells	0.0152	1	TNFRSF19
Connective Tissue Development and Function	adipogenesis of mesenchymal stem cells	0.0152	1	TNFRSF19
Cell Death and Survival	apoptosis of bone marrow cell lines	0.0152	1	BCL2
Cell Death and Survival	apoptosis of embryonic cancer cell lines	0.0152	1	NTRK2
Cell Death and Survival	apoptosis of melanocytes	0.0152	1	APP
Cell Death and Survival	apoptosis of microvascular smooth muscle cells	0.0152	1	APP
Cell Cycle	arrest in G2 phase of lymphoma cell lines	0.0152	1	BCL2
Cell Cycle	arrest in G2/M phase transition of breast cancer cell lines	0.0152	1	NRG1
Cell-To-Cell Signaling and Interaction	binding of extracellular matrix	0.0152	1	APP
Tissue Development	binding of extracellular matrix	0.0152	1	APP
Cell Death and Survival	cell viability of thymocytes	0.0152	1	BCL2
Hematological System Development and Function	cell viability of thymocytes	0.0152	1	BCL2
Cellular Movement	invasion of neuroblastoma cell lines	0.0152	1	BCL2
Cell Death and Survival	necroptosis of cervical cancer cell lines	0.0152	1	JAK1
Cell-To-Cell Signaling and Interaction	organization of synapse	0.0152	1	PAK3
Cellular Assembly and Organization	organization of synapse	0.0152	1	PAK3
Cellular Function and Maintenance	organization of synapse	0.0152	1	PAK3
Tissue Development	organization of synapse	0.0152	1	PAK3
Cell-To-Cell Signaling and Interaction	plasticity of synapse	0.0152	1	GRIK2
Nervous System Development and Function	plasticity of synapse	0.0152	1	GRIK2
Tissue Development	plasticity of synapse	0.0152	1	GRIK2
Cell Morphology	plasticity of synapse	0.0152	1	GRIK2
Nervous System Development and Function	proliferation of Schwann cells	0.0152	1	NRG1
Cellular Development	proliferation of Schwann cells	0.0152	1	NRG1
Cellular Growth and Proliferation	proliferation of Schwann cells	0.0152	1	NRG1
Cellular Development	proliferation of embryonic stem cells	0.0152	1	APP
Cellular Growth and Proliferation	proliferation of embryonic stem cells	0.0152	1	APP
Organismal Development	proliferation of embryonic stem cells	0.0152	1	APP
Embryonic Development	proliferation of embryonic stem cells	0.0152	1	APP
Cellular Development	sprouting of capillary vessel	0.0152	1	ANGPT2
Cell Morphology	sprouting of capillary vessel	0.0152	1	ANGPT2
Cardiovascular System Development and Function	sprouting of capillary vessel	0.0152	1	ANGPT2
Organismal Development	sprouting of capillary vessel	0.0152	1	ANGPT2
Free Radical Scavenging	synthesis of reactive oxygen species	0.0152	4	ANGPT2,APP,BCL2,PSEN1
Cell Death and Survival	cell death of embryonic cell lines	0.0154	4	APP,BCL2,PSEN1,TNFRSF19
Embryonic Development	cell death of embryonic cell lines	0.0154	4	APP,BCL2,PSEN1,TNFRSF19
Cell Death and Survival	cell viability of kidney cell lines	0.0156	2	APP,BCL2
Renal and Urological System Development and Function	cell viability of kidney cell lines	0.0156	2	APP,BCL2
Cellular Development	differentiation of macrophages	0.0156	2	APP,BCL2
Hematological System Development and Function	differentiation of macrophages	0.0156	2	APP,BCL2
Hematopoiesis	differentiation of macrophages	0.0156	2	APP,BCL2
Hereditary Disorder	X-linked hereditary disease	0.016	4	IDS,L1CAM,PAK3,SCN3A
Cell Death and Survival	cell death of epithelial cell lines	0.0167	4	APP,BCL2,PSEN1,TNFRSF19
Cell Death and Survival	apoptosis of muscle cells	0.0168	2	APP,NRG1
Cellular Movement	migration of monocytes	0.0168	2	APP,JAK1
Hematological System Development and Function	migration of monocytes	0.0168	2	APP,JAK1
Inflammatory Response	migration of monocytes	0.0168	2	APP,JAK1
Immune Cell Trafficking	migration of monocytes	0.0168	2	APP,JAK1
Nutritional Disease	obesity	0.0173	4	ANGPT2,GABRA3,NTRK2,SCN3A
Cancer	fallopian tube cancer	0.0174	2	ANGPT2,BCL2
Organismal Injury and Abnormalities	fallopian tube cancer	0.0174	2	ANGPT2,BCL2
Reproductive System Disease	fallopian tube cancer	0.0174	2	ANGPT2,BCL2
Cell Cycle	arrest in interphase of tumor cell lines	0.0175	4	BCL2,ESRRG,NRG1,PSEN1
Cancer	prostatic adenocarcinoma	0.0176	3	ESRRG,FAM13A,PCDHB10
Organismal Injury and Abnormalities	prostatic adenocarcinoma	0.0176	3	ESRRG,FAM13A,PCDHB10
Reproductive System Disease	prostatic adenocarcinoma	0.0176	3	ESRRG,FAM13A,PCDHB10
Cellular Function and Maintenance	transmembrane potential of mitochondria	0.0179	3	APP,BCL2,TRIB2
Cell Morphology	transmembrane potential of mitochondria	0.0179	3	APP,BCL2,TRIB2
Gastrointestinal Disease	diabetes mellitus	0.0179	7	BCL2,DPYSL3,FGF14,GABRA3,GRIK2,PTPRM,TSPAN8
Metabolic Disease	diabetes mellitus	0.0179	7	BCL2,DPYSL3,FGF14,GABRA3,GRIK2,PTPRM,TSPAN8
Endocrine System Disorders	diabetes mellitus	0.0179	7	BCL2,DPYSL3,FGF14,GABRA3,GRIK2,PTPRM,TSPAN8
Cellular Movement	cell movement of cancer cells	0.018	2	L1CAM,VCAN
Neurological Disease	cerebrovascular dysfunction	0.0182	3	APP,GABRA3,PSEN1
Cardiovascular Disease	cerebrovascular dysfunction	0.0182	3	APP,GABRA3,PSEN1
Cellular Movement	migration of tumor cell lines	0.0182	7	ANGPT2,APP,CDH2,L1CAM,NRG1,PTPRM,SDCBP
Cell-To-Cell Signaling and Interaction	adhesion of breast cancer cell lines	0.0187	2	CDH2,NRG1
Tissue Development	adhesion of breast cancer cell lines	0.0187	2	CDH2,NRG1
Skeletal and Muscular Disorders	fibromyalgia	0.0187	2	GABRA3,SCN3A
Organismal Injury and Abnormalities	fibromyalgia	0.0187	2	GABRA3,SCN3A
Nervous System Development and Function	neuritogenesis	0.0187	2	APP,PTPRM
Cellular Assembly and Organization	neuritogenesis	0.0187	2	APP,PTPRM
Cellular Function and Maintenance	neuritogenesis	0.0187	2	APP,PTPRM
Tissue Development	neuritogenesis	0.0187	2	APP,PTPRM
Cellular Development	neuritogenesis	0.0187	2	APP,PTPRM
Cell Morphology	neuritogenesis	0.0187	2	APP,PTPRM
Cell Morphology	sprouting	0.0187	2	ANGPT2,BCL2
Tissue Development	aggregation of breast cancer cell lines	0.0189	1	NRG1
Cellular Development	angiogenesis of endothelial cell lines	0.0189	1	NRG1
Cardiovascular System Development and Function	angiogenesis of endothelial cell lines	0.0189	1	NRG1
Organismal Development	angiogenesis of endothelial cell lines	0.0189	1	NRG1
Psychological Disorders	apathetic behavior	0.0189	1	BCL2
Behavior	apathetic behavior	0.0189	1	BCL2
Cell Death and Survival	apoptosis of acute myeloblastic leukemia cells	0.0189	1	BCL2
Tumor Morphology	apoptosis of acute myeloblastic leukemia cells	0.0189	1	BCL2
Cell Death and Survival	apoptosis of germ cell tumor cell lines	0.0189	1	BCL2
Cell Death and Survival	apoptosis of granule cells	0.0189	1	BCL2
Cell Cycle	cell cycle progression of ovarian cancer cell lines	0.0189	1	NRG1
Nervous System Development and Function	cell viability of hippocampal neurons	0.0189	1	APP
Cell Death and Survival	cell viability of hippocampal neurons	0.0189	1	APP
Cell Morphology	elongation of T lymphocytes	0.0189	1	PAK3
Neurological Disease	gliosis	0.0189	1	APP
Organismal Injury and Abnormalities	gliosis	0.0189	1	APP
Cellular Movement	mobility of carcinoma cell lines	0.0189	1	NRG1
Cell Morphology	permeabilization of mitochondrial outer membrane	0.0189	1	BCL2
Hematological System Development and Function	quantity of lymphoblasts	0.0189	1	BCL2
Hematopoiesis	quantity of lymphoblasts	0.0189	1	BCL2
Tissue Morphology	quantity of lymphoblasts	0.0189	1	BCL2
Cell Death and Survival	survival of erythroblasts	0.0189	1	BCL2
Hematological System Development and Function	survival of erythroblasts	0.0189	1	BCL2
Cell Death and Survival	survival of intraepithelial T lymphocytes	0.0189	1	BCL2
Hematological System Development and Function	survival of intraepithelial T lymphocytes	0.0189	1	BCL2
Cell-To-Cell Signaling and Interaction	synthesis of dopamine	0.0189	1	APP
Small Molecule Biochemistry	synthesis of dopamine	0.0189	1	APP
Drug Metabolism	synthesis of dopamine	0.0189	1	APP
Cellular Function and Maintenance	cellular homeostasis	0.0189	7	APP,BCL2,HIVEP2,L1CAM,MAP1LC3B,RAPGEF2,TRIB2
Cancer	breast cancer	0.0191	12	AGTPBP1,BCL2,CDC42BPA,CDH2,CHGB,ESRRG,GRIK2,L1CAM,MAP1LC3B,NTRK2,PCDHB10,VCAN
Organismal Injury and Abnormalities	breast cancer	0.0191	12	AGTPBP1,BCL2,CDC42BPA,CDH2,CHGB,ESRRG,GRIK2,L1CAM,MAP1LC3B,NTRK2,PCDHB10,VCAN
Reproductive System Disease	breast cancer	0.0191	12	AGTPBP1,BCL2,CDC42BPA,CDH2,CHGB,ESRRG,GRIK2,L1CAM,MAP1LC3B,NTRK2,PCDHB10,VCAN
Cell Death and Survival	apoptosis of lymphoma cell lines	0.0192	3	BCL2,JAK1,PSEN1
Cell Cycle	arrest in G1 phase of tumor cell lines	0.0199	3	BCL2,ESRRG,PSEN1
Neurological Disease	Parkinson's disease	0.0201	4	APP,BCL2,GABRA3,NRG1
Psychological Disorders	Parkinson's disease	0.0201	4	APP,BCL2,GABRA3,NRG1
Skeletal and Muscular Disorders	Parkinson's disease	0.0201	4	APP,BCL2,GABRA3,NRG1
Psychological Disorders	depressive disorder	0.0213	4	APP,GABRA3,NRG1,PSEN1
Cancer	triple-negative breast cancer	0.0217	3	BCL2,L1CAM,NTRK2
Organismal Injury and Abnormalities	triple-negative breast cancer	0.0217	3	BCL2,L1CAM,NTRK2
Reproductive System Disease	triple-negative breast cancer	0.0217	3	BCL2,L1CAM,NTRK2
Cancer	thyroid carcinoma	0.0221	3	ANGPT2,BCL2,NTRK2
Endocrine System Disorders	thyroid carcinoma	0.0221	3	ANGPT2,BCL2,NTRK2
Cell Death and Survival	cell death of kidney cell lines	0.0223	4	APP,BCL2,PSEN1,TNFRSF19
Neurological Disease	Pick's disease	0.0227	1	PSEN1
Hereditary Disorder	Pick's disease	0.0227	1	PSEN1
Psychological Disorders	Pick's disease	0.0227	1	PSEN1
Cancer	angiogenesis of tumor	0.0227	1	BCL2
Cardiovascular System Development and Function	angiogenesis of tumor	0.0227	1	BCL2
Cell Death and Survival	apoptosis of sympathetic neuron	0.0227	1	BCL2
Cell Cycle	arrest in G1 phase of cervical cancer cell lines	0.0227	1	PSEN1
Cell Death and Survival	cell death of pericytes	0.0227	1	APP
Nervous System Development and Function	cell viability of cortical neurons	0.0227	1	APP
Cell Death and Survival	cell viability of cortical neurons	0.0227	1	APP
Cell Death and Survival	cytolysis of leukemia cell lines	0.0227	1	BCL2
Cell Cycle	delay in cell cycle progression of lymphoblastoid cell lines	0.0227	1	BCL2
Cell Signaling	depletion of Ca2+	0.0227	1	BCL2
Molecular Transport	depletion of Ca2+	0.0227	1	BCL2
Vitamin and Mineral Metabolism	depletion of Ca2+	0.0227	1	BCL2
Cellular Development	differentiation of breast cancer cell lines	0.0227	1	NRG1
Cellular Development	differentiation of embryonic stem cell lines	0.0227	1	APP
Embryonic Development	differentiation of embryonic stem cell lines	0.0227	1	APP
Cellular Response to Therapeutics	drug resistance of breast cancer cell lines	0.0227	1	BCL2
Cardiovascular Disease	intracranial arteriovenous malformation	0.0227	1	ANGPT2
Developmental Disorder	intracranial arteriovenous malformation	0.0227	1	ANGPT2
Cellular Movement	migration of mesenchymal stem cells	0.0227	1	NRG1
Hematopoiesis	migration of mesenchymal stem cells	0.0227	1	NRG1
Inflammatory Response	migration of mesenchymal stem cells	0.0227	1	NRG1
Immune Cell Trafficking	migration of mesenchymal stem cells	0.0227	1	NRG1
Cellular Development	proliferation of B lymphoblastoid cell lines	0.0227	1	BCL2
Cellular Growth and Proliferation	proliferation of B lymphoblastoid cell lines	0.0227	1	BCL2
Cancer	sphere formation of breast cancer cell lines	0.0227	1	NRG1
Cancer	transformation of breast cancer cell lines	0.0227	1	NRG1
Cellular Function and Maintenance	transmembrane potential of cells	0.0227	1	BCL2
Cell Morphology	transmembrane potential of cells	0.0227	1	BCL2
Cell Death and Survival	cell viability of epithelial cell lines	0.0255	2	APP,BCL2
Hair and Skin Development and Function	cell viability of epithelial cell lines	0.0255	2	APP,BCL2
Cellular Growth and Proliferation	colony formation of breast cancer cell lines	0.0255	2	BCL2,NRG1
Neurological Disease	epileptic seizure	0.0259	3	CHGB,GABRA3,PLK2
Cardiovascular System Development and Function	angiogenesis	0.0261	4	ANGPT2,BCL2,NRG1,PTPRM
Cell Death and Survival	apoptosis of B lymphoblastoid cell lines	0.0264	1	BCL2
Cell Cycle	arrest in G1 phase of lymphoma cell lines	0.0264	1	BCL2
Cell-To-Cell Signaling and Interaction	cytotoxic reaction of ovarian cancer cell lines	0.0264	1	BCL2
Cancer	cytotoxic reaction of ovarian cancer cell lines	0.0264	1	BCL2
Inflammatory Response	cytotoxic reaction of ovarian cancer cell lines	0.0264	1	BCL2
Cellular Development	differentiation of erythroblasts	0.0264	1	BCL2
Hematological System Development and Function	differentiation of erythroblasts	0.0264	1	BCL2
Hematopoiesis	differentiation of erythroblasts	0.0264	1	BCL2
Dermatological Diseases and Conditions	idiopathic thrombocytopenic purpura	0.0264	1	BCL2
Hematological Disease	idiopathic thrombocytopenic purpura	0.0264	1	BCL2
Neurological Disease	myoclonus	0.0264	1	PSEN1
Cellular Development	proliferation of embryonic cancer cell lines	0.0264	1	NTRK2
Cellular Growth and Proliferation	proliferation of embryonic cancer cell lines	0.0264	1	NTRK2
Cell Death and Survival	apoptosis of breast cancer cell lines	0.0266	4	ANGPT2,BCL2,NRG1,PLK2
Cell Death and Survival	apoptosis of tumor cell lines	0.0268	10	ANGPT2,APP,BCL2,JAK1,LGR5,NRG1,NTRK2,PLK2,PSEN1,XPR1
Cellular Movement	invasion of melanoma cell lines	0.027	2	NRG1,SDCBP
Cellular Assembly and Organization	reorganization of cytoskeleton	0.027	2	APP,CDC42BPA
Cellular Function and Maintenance	reorganization of cytoskeleton	0.027	2	APP,CDC42BPA
Cell Morphology	reorganization of cytoskeleton	0.027	2	APP,CDC42BPA
Cell Morphology	morphology of tumor cell lines	0.0271	3	BCL2,NRG1,TRIB2
Cancer	skin cancer	0.0271	8	BCL2,GABRA3,LGR5,NRG1,PCDHB5,RGS7,SCN3A,TSPAN8
Dermatological Diseases and Conditions	skin cancer	0.0271	8	BCL2,GABRA3,LGR5,NRG1,PCDHB5,RGS7,SCN3A,TSPAN8
Gene Expression	binding of protein binding site	0.0275	3	BCL2,NRG1,PSEN1
Cancer	benign neoplasia	0.0288	6	ANGPT2,BCL2,DPT,ESRRG,NTRK2,VCAN
Cell-To-Cell Signaling and Interaction	communication of cells	0.0295	9	ANGPT2,FGF14,JAK1,LGR5,NRG1,PTPRM,RAPGEF2,TSPAN8,XPR1
Neurological Disease	epilepsy	0.0299	4	CHGB,GABRA3,PLK2,SCN3A
Cell Death and Survival	apoptosis of epithelial cells	0.03	2	APP,BCL2
Molecular Transport	depletion of glutathione	0.0301	1	APP
Drug Metabolism	depletion of glutathione	0.0301	1	APP
Infectious Disease	production of Influenza A virus	0.0301	1	BCL2
Small Molecule Biochemistry	secretion of aldosterone	0.0301	1	ANGPT2
Molecular Transport	secretion of aldosterone	0.0301	1	ANGPT2
Lipid Metabolism	secretion of aldosterone	0.0301	1	ANGPT2
Endocrine System Development and Function	secretion of aldosterone	0.0301	1	ANGPT2
Cellular Growth and Proliferation	proliferation of cells	0.0301	18	ANGPT2,APP,BCL2,CDH2,DPT,ESRRG,INSIG1,JAK1,L1CAM,NRG1,NTRK2,PSEN1,PTPRM,RBFOX2,SDCBP,TNFRSF19,TRIB2,VCAN
Neurological Disease	Alzheimer's disease	0.0307	6	APP,BCL2,GABRA3,NTRK2,PAK3,PSEN1
Psychological Disorders	Alzheimer's disease	0.0307	6	APP,BCL2,GABRA3,NTRK2,PAK3,PSEN1
Metabolic Disease	Alzheimer's disease	0.0307	6	APP,BCL2,GABRA3,NTRK2,PAK3,PSEN1
Small Molecule Biochemistry	oxidation of lipid	0.0308	2	APP,BCL2
Energy Production	oxidation of lipid	0.0308	2	APP,BCL2
Lipid Metabolism	oxidation of lipid	0.0308	2	APP,BCL2
Cell Death and Survival	apoptosis of embryonic cell lines	0.0314	3	APP,BCL2,TNFRSF19
Embryonic Development	apoptosis of embryonic cell lines	0.0314	3	APP,BCL2,TNFRSF19
Organismal Injury and Abnormalities	intracranial hemorrhage	0.0316	2	APP,GABRA3
Cell Cycle	G1/S phase transition of tumor cell lines	0.0324	2	ESRRG,NRG1
Neurological Disease	cerebellar ataxia	0.0324	2	FGF14,SCN3A
Neurological Disease	dyssomnia	0.0324	2	BCL2,GABRA3
Psychological Disorders	dyssomnia	0.0324	2	BCL2,GABRA3
Post-Translational Modification	phosphorylation of protein	0.0325	5	APP,CDC42BPA,JAK1,PSEN1,SDCBP
Free Radical Scavenging	production of reactive oxygen species	0.0331	3	ANGPT2,APP,BCL2
Small Molecule Biochemistry	accumulation of ceramide	0.0338	1	BCL2
Molecular Transport	accumulation of ceramide	0.0338	1	BCL2
Lipid Metabolism	accumulation of ceramide	0.0338	1	BCL2
Cell Death and Survival	apoptosis of heart cell lines	0.0338	1	BCL2
Cell Death and Survival	cell death of astrocytes	0.0338	1	APP
Cell Death and Survival	cell death of endometrial cancer cell lines	0.0338	1	BCL2
Cellular Movement	migration of peripheral blood monocytes	0.0338	1	APP
Hematological System Development and Function	migration of peripheral blood monocytes	0.0338	1	APP
Inflammatory Response	migration of peripheral blood monocytes	0.0338	1	APP
Immune Cell Trafficking	migration of peripheral blood monocytes	0.0338	1	APP
Cell Cycle	mitogenesis of gonadal cell lines	0.0338	1	NRG1
Reproductive System Development and Function	mitogenesis of gonadal cell lines	0.0338	1	NRG1
Small Molecule Biochemistry	quantity of inositol phosphate	0.0338	1	L1CAM
Molecular Transport	quantity of inositol phosphate	0.0338	1	L1CAM
Carbohydrate Metabolism	quantity of inositol phosphate	0.0338	1	L1CAM
Cellular Assembly and Organization	retraction of plasma membrane projections	0.0338	1	APP
Cellular Compromise	retraction of plasma membrane projections	0.0338	1	APP
Cell Death and Survival	apoptosis of epithelial cell lines	0.0341	3	APP,BCL2,TNFRSF19
Organismal Injury and Abnormalities	endometriosis	0.0341	5	ANGPT2,BCL2,JAK1,NTRK2,PLK2
Reproductive System Disease	endometriosis	0.0341	5	ANGPT2,BCL2,JAK1,NTRK2,PLK2
Cell Death and Survival	cell viability of lung cancer cell lines	0.0349	2	BCL2,NTRK2
Neurological Disease	X-linked mental retardation	0.0365	2	PAK3,SCN3A
Hereditary Disorder	X-linked mental retardation	0.0365	2	PAK3,SCN3A
Developmental Disorder	X-linked mental retardation	0.0365	2	PAK3,SCN3A
Neurological Disease	Multiple Sclerosis	0.0369	3	APP,BCL2,NTRK2
Skeletal and Muscular Disorders	Multiple Sclerosis	0.0369	3	APP,BCL2,NTRK2
Inflammatory Disease	Multiple Sclerosis	0.0369	3	APP,BCL2,NTRK2
Cell Death and Survival	apoptosis	0.037	13	ANGPT2,APP,BCL2,CDH2,JAK1,LGR5,NRG1,NTRK2,PLK2,PSEN1,TNFRSF19,TRIB2,XPR1
Tissue Development	proliferation of endothelial cells	0.0374	3	ANGPT2,CDH2,PTPRM
Cellular Development	proliferation of endothelial cells	0.0374	3	ANGPT2,CDH2,PTPRM
Cellular Growth and Proliferation	proliferation of endothelial cells	0.0374	3	ANGPT2,CDH2,PTPRM
Cardiovascular System Development and Function	proliferation of endothelial cells	0.0374	3	ANGPT2,CDH2,PTPRM
Organismal Development	proliferation of endothelial cells	0.0374	3	ANGPT2,CDH2,PTPRM
Cell Death and Survival	apoptosis of mammary tumor cells	0.0375	1	BCL2
Tumor Morphology	apoptosis of mammary tumor cells	0.0375	1	BCL2
Cellular Movement	migration of glioma cells	0.0375	1	VCAN
Cancer	progressive, metastatic medullary thyroid cancer	0.0375	1	NTRK2
Endocrine System Disorders	progressive, metastatic medullary thyroid cancer	0.0375	1	NTRK2
Free Radical Scavenging	quantity of hydrogen peroxide	0.0375	1	BCL2
Molecular Transport	quantity of hydrogen peroxide	0.0375	1	BCL2
Small Molecule Biochemistry	synthesis of hyaluronic acid	0.0375	1	NRG1
Carbohydrate Metabolism	synthesis of hyaluronic acid	0.0375	1	NRG1
Drug Metabolism	synthesis of hyaluronic acid	0.0375	1	NRG1
Small Molecule Biochemistry	synthesis of nucleotide	0.0379	3	APP,MRAP2,RGS13
Nucleic Acid Metabolism	synthesis of nucleotide	0.0379	3	APP,MRAP2,RGS13
Infectious Disease	tuberculosis	0.0382	2	GABRA3,NRG1
Cell Morphology	morphology of cells	0.0385	5	APP,BCL2,NRG1,PSEN1,TRIB2
Cell Death and Survival	apoptosis of hematopoietic cell lines	0.0399	2	BCL2,TRIB2
Cell Death and Survival	apoptosis of granulosa cells	0.0411	1	CDH2
Cell Death and Survival	apoptosis of thymocytes	0.0411	1	BCL2
Cell Death and Survival	cell survival of carcinoma cell lines	0.0411	1	NTRK2
Cellular Development	differentiation of peripheral blood monocytes	0.0411	1	APP
Hematological System Development and Function	differentiation of peripheral blood monocytes	0.0411	1	APP
Hematopoiesis	differentiation of peripheral blood monocytes	0.0411	1	APP
Cellular Movement	migration of lung cell lines	0.0411	1	NRG1
Respiratory System Development and Function	migration of lung cell lines	0.0411	1	NRG1
Cellular Compromise	peroxidation of lipid	0.0411	1	APP
Small Molecule Biochemistry	peroxidation of lipid	0.0411	1	APP
Lipid Metabolism	peroxidation of lipid	0.0411	1	APP
Small Molecule Biochemistry	quantity of nitric oxide	0.0411	1	APP
Cell Signaling	quantity of nitric oxide	0.0411	1	APP
Cell-To-Cell Signaling and Interaction	response of tumor cell lines	0.0417	2	BCL2,JAK1
Cell-To-Cell Signaling and Interaction	signal transduction	0.0419	8	ANGPT2,FGF14,JAK1,LGR5,PTPRM,RAPGEF2,TSPAN8,XPR1
Cancer	hemangioma	0.0426	2	ANGPT2,NTRK2
Psychological Disorders	Eating Disorders	0.0435	2	GABRA3,NTRK2
Nutritional Disease	Eating Disorders	0.0435	2	GABRA3,NTRK2
Cell Death and Survival	cell viability of carcinoma cell lines	0.0435	2	BCL2,NTRK2
Cellular Movement	migration of cells	0.0436	9	ANGPT2,APP,CDH2,JAK1,L1CAM,NRG1,PTPRM,SDCBP,VCAN
Cell Death and Survival	cell survival of lung cancer cell lines	0.0448	1	NTRK2
Hematological System Development and Function	coagulation of plasma	0.0448	1	APP
Organismal Functions	coagulation of plasma	0.0448	1	APP
Cell Cycle	entry into S phase of breast cancer cell lines	0.0448	1	NRG1
Small Molecule Biochemistry	exposure of phosphatidylserine	0.0448	1	BCL2
Carbohydrate Metabolism	exposure of phosphatidylserine	0.0448	1	BCL2
Lipid Metabolism	exposure of phosphatidylserine	0.0448	1	BCL2
Metabolic Disease	hyperglycemia	0.0448	1	BCL2
Endocrine System Disorders	hyperglycemia	0.0448	1	BCL2
Cellular Movement	invasion of bladder cancer cell lines	0.0448	1	CDH2
Cancer	locoregional medullary thyroid carcinoma	0.0448	1	NTRK2
Endocrine System Disorders	locoregional medullary thyroid carcinoma	0.0448	1	NTRK2
Cancer	metastatic medullary thyroid carcinoma	0.0448	1	NTRK2
Endocrine System Disorders	metastatic medullary thyroid carcinoma	0.0448	1	NTRK2
Cell Cycle	mitogenesis of breast cancer cell lines	0.0448	1	NRG1
Endocrine System Disorders	nodular goiter	0.0448	1	NTRK2
Cell Death and Survival	apoptosis of kidney cell lines	0.0455	3	APP,BCL2,TNFRSF19
Neurological Disease	bipolar disorder	0.0468	4	GABRA3,GRIK2,NRG1,SCN3A
Psychological Disorders	bipolar disorder	0.0468	4	GABRA3,GRIK2,NRG1,SCN3A
Hereditary Disorder	autosomal dominant disease	0.047	5	ANGPT2,APP,FGF14,PACS1,PSEN1
Psychological Disorders	Psychosis	0.0472	2	GABRA3,PSEN1
Cell-To-Cell Signaling and Interaction	adhesion of brain cancer cell lines	0.0484	1	L1CAM
Tissue Development	adhesion of brain cancer cell lines	0.0484	1	L1CAM
Cell-To-Cell Signaling and Interaction	adhesion of fibroblasts	0.0484	1	CDH2
Tissue Development	adhesion of fibroblasts	0.0484	1	CDH2
Connective Tissue Development and Function	adhesion of fibroblasts	0.0484	1	CDH2
Cell Death and Survival	apoptosis of beta islet cells	0.0484	1	CDH2
Cell Death and Survival	cell viability of lymphoblastoid cell lines	0.0484	1	BCL2
Cellular Movement	invasion of endothelial cell lines	0.0484	1	ANGPT2
Cellular Movement	invasion of stomach cancer cell lines	0.0484	1	SDCBP
Nervous System Development and Function	loss of neurons	0.0484	1	APP
Cell Death and Survival	loss of neurons	0.0484	1	APP
Cellular Movement	migration of neuroblastoma cell lines	0.0484	1	ANGPT2
Cellular Function and Maintenance	mitochondrial membrane potential	0.0484	1	BCL2
Cell Morphology	mitochondrial membrane potential	0.0484	1	BCL2
Cell Morphology	morphology of brain cancer cell lines	0.0484	1	BCL2
Cell Morphology	morphology of lung cancer cell lines	0.0484	1	TRIB2
Cellular Movement	migration of brain cancer cell lines	0.049	2	CDH2,PTPRM
